# Supplementary material for: Neo-BCV: A Novel Bacterial Complex Vaccine Reshaping the Gut Microbiota to Enhance the Antitumor Immune Response
Source: Vaccines (Basel). 2026 Mar 30;14(4):310. doi: 10.3390/vaccines14040310 (PMC13120426; doi:10.3390/vaccines14040310)
Supplement: Supplementary file 1 [file vaccines-14-00310-s001.zip]

Archive with 1 entries (1 files):
- vaccines-4173864-supplementary.pdf
